# Supplementary material for: Traditional Korean Medicine Home Care for the Older Adults during the COVID-19 Pandemic in South Korea
Source: Int J Environ Res Public Health. 2022 Jan 3;19(1):493. doi: 10.3390/ijerph19010493 (PMC8744707; doi:10.3390/ijerph19010493)
Supplement: Supplementary file 1 [file ijerph-19-00493-s001.zip]

Archive with 1 entries (1 files):
- ijerph-1464633-supplementary.pdf
